# Supplementary material for: Immune evasion in lung metastasis of leiomyosarcoma: upregulation of EPCAM inhibits CD8+ T cell infiltration
Source: Br J Cancer. 2024 Jan 30;130(7):1083–95. doi: 10.1038/s41416-024-02576-z (PMC10991329; doi:10.1038/s41416-024-02576-z)
Supplement: Supplementary file 2 — Supplementary Table 1 [file 41416_2024_2576_MOESM2_ESM.xlsx]

## Sheet: SI_Table1
	Category			Sarcoma type			N
	Translocation associated			Synovial sarcoma			6
				Myxoid liposarcoma			3
				Alveolar soft part sarcoma			2
	Non-translocation associated			Leiomyosarcoma			13
				Undifferentiated pleomorphic sarcoma			9
				Myxofibrosarcoma			3
				Dedifferentiated liposarcoma			2
	Total						38
				Median	Range
	Age, years			61	15-87
	Overall survival, months			62.1	12.7-291.7
	Event free survival, months			22.4	0-288.0
				N	%
	Sex
	Female			20	47.6
	Male			22	52.4
	Neoadjuvant treatment (primary tumor)
	None			29	69
	Chemotherapy			7	16.7
	Radiotherapy			3	7.1
	Chemotherapy + Radiotherapy			3	7.1
	Adjuvant treatment (primary tumor)
	None			25	59.5
	Chemotherapy			11	26.2
	Radiotherapy			5	11.9
	Chemotherapy + Radiotherapy			1	2.4
	Neoadjuvant treatment (lung metastasis)
	None			30	71.4
	Chemotherapy			11	26.2
	Radiotherapy			0	0
	Chemotherapy + Radiotherapy			1	2.4
	Adjuvant treatment (lung metastasis)
	None			26	61.9
	Chemotherapy			15	35.7
	Radiotherapy			0	0
	Chemotherapy + Radiotherapy			1	2.4
