# Supplementary material for: Immune evasion in lung metastasis of leiomyosarcoma: upregulation of EPCAM inhibits CD8+ T cell infiltration
Source: Br J Cancer. 2024 Jan 30;130(7):1083–95. doi: 10.1038/s41416-024-02576-z (PMC10991329; doi:10.1038/s41416-024-02576-z)
Supplement: Supplementary file 3 — Supplementary Table 2a, 2b, 2c [file 41416_2024_2576_MOESM3_ESM.xlsx]

## Sheet: SI_Table2a-c
a
					Decrease of tumor-infiltrating CD8+ cells in lung metastasis
					Univariate			Multivariate
					Odds ratio (95% CI)		p value	Odds ratio (95% CI)		p value
	Sex		Female		2.41 (0.64–9.03)		0.1926
			Male		Reference
	Age (years)		< 65		Reference			Reference
			≧65		1.75 (0.47–6.45)		0.4034	0.63 (0.10-4.05)		0.6275
	Translocation associated		Translocation associated		Reference			Reference
			Non-translocation associated		3.88 (0.84–17.97)		0.0831	2.68 (0.34–21.16)		0.3497
	Leiomyosarcoma		No		Reference			Reference
			Yes		5.93 (1.29–27.28)		0.02a	6.87 (1.06–44.44)		0.04a
	Chemotherapy (Primary tumor)		No		2.46 (0.511–11.80)		0.26
			Yes		Reference
	Radiotherapy (Primary tumor)		No		4.80 (0.48–47.68)		0.1805
			Yes		Reference
	Chemotherapy (Lung metastasis)		No		2.19 (0.52–9.27)		0.2881
			Yes		Reference
	Radiotherapy (Lung metastasis)		No		N/A		0.9977
			Yes		Reference
	Metastasis free survival (days)		< 365		3.11 (0.66–14.60)		0.1501
			≧365		Reference
	CI, confidence intervals aStatistically significant variables at p < 0.05
b
					Univariate			Multivariate
					Hazzard Ratio (95% CI)		p value	Hazzard Ratio (95% CI)		p value
	Sex		Male (n = 25)		0.73 (0.31–1.73)		0.4677
			Female (n = 55)		Reference
	Age (years)		<65 (n = 58)		0.68 (0.31–1.49)		0.346	0.62 (0.22–1.81)		0.3965
			≧65 (n = 22)		Reference			Reference
	Tumour Size (cm)		<10 (n = 42)		0.46 (0.21–0.98)		0.04a	0.55 (0.21–1.40)		0.2062
			≧10 (n = 33)		Reference			Reference
	CD8 score		high (n = 26)		0.39 (0.16–0.90)		0.03a	0.41 (0.17–1.00)		0.048a
			low (n = 26)		Reference			Reference
	CI, confidence intervals aStatistically significant variables at p < 0.05
c
					Univariate			Multivariate
					Hazzard Ratio (95% CI)		p value	Hazzard Ratio (95% CI)		p value
	Sex		Male (n = 25)		0.65 (0.28–1.53)		0.3059
			Female (n = 55)		Reference
	Age (years)		<65 (n = 58)		0.81 (0.37–1.78)		0.6006	0.91 (0.34–2.40)		0.8471
			≧65 (n = 22)		Reference			Reference
	Tumour Size (cm)		<10 (n = 42)		0.44 (0.21–0.96)		0.04a	0.43 (0.18–1.03)		0.0601
			≧10 (n = 33)		Reference			Reference
	CD8 score		high (n = 26)		0.30 (0.13–0.74)		0.01a	0.30 (0.12–0.77)		0.01a
			low (n = 26)		Reference			Reference
	CI, confidence intervals aStatistically significant variables at p < 0.05
